# Supplementary material for: Study on the Pyrolysis and Adsorption Behavior of Activated Carbon Derived from Waste Polyester Textiles with Different Metal Salts
Source: Materials (Basel). 2022 Oct 13;15(20):7112. doi: 10.3390/ma15207112 (PMC9605055; doi:10.3390/ma15207112)
Supplement: Supplementary file 1 [file materials-15-07112-s001.zip]

Archive with 1 entries (1 files):
- materials-1945064-supplementary.pdf
